# Supplementary material for: Temperature Sensitivity of Topsoil Organic Matter Decomposition Does Not Depend on Vegetation Types in Mountains
Source: Plants (Basel). 2022 Oct 19;11(20):2765. doi: 10.3390/plants11202765 (PMC9611105; doi:10.3390/plants11202765)
Supplement: Supplementary file 1 [file plants-11-02765-s001.zip]

Archive with 1 entries (1 files):
- plants-1874587-supplementary.pdf
